# Supplementary material for: Frequency of actionable secondary findings in 7472 Korean genomes derived from the National Project of Bio Big Data pilot study
Source: Hum Genet. 2023 Sep 20;142(11):1561–9. doi: 10.1007/s00439-023-02592-8 (PMC10602966; doi:10.1007/s00439-023-02592-8)
Supplement: Supplementary file 2 — Supplementary file2 (XLSX 25 KB) [file 439_2023_2592_MOESM2_ESM.xlsx]

## Sheet: Sheet1
Study group	Gene	Consequence	DNA change	Amino acid change	Final ACMG	ACMG criteria score	pathogenicity	Shared/De novo
rare disease patient	ACVRL1	missense variant	NM_000020.3:c.1427C>T	NP_000011.2:p.Pro476Leu	PM1_M, PM2_P, PM5_M, PP3_P	6	LP	Unknown
rare disease family	ACVRL1	missense variant	NM_000020.3:c.1427C>T	NP_000011.2:p.Pro476Leu	PM1_M, PM2_P, PM5_M, PP3_P	6	LP	Unknown
rare disease patient	ACVRL1	stop gained	NM_000020.3:c.1468C>T	NP_000011.2:p.Gln490Ter	PVS1_S, PM2_P, PP1_P	6	LP	Shared
rare disease family	ACVRL1	stop gained	NM_000020.3:c.1468C>T	NP_000011.2:p.Gln490Ter	PVS1_S, PM2_P, PP1_P	6	LP	Shared
rare disease patient	APOB	missense variant	NM_000384.3:c.10580G>A	NP_000375.3:p.Arg3527Gln	PS3_S, PS4_M, PM2_P, PM5_M, PP1_P, PP3_P	11	P	Shared
rare disease family	APOB	missense variant	NM_000384.3:c.10580G>A	NP_000375.3:p.Arg3527Gln	PS3_S, PS4_M, PM2_P, PM5_M, PP1_P, PP3_P	11	P	Shared
rare disease patient	APOB	missense variant	NM_000384.3:c.10580G>A	NP_000375.3:p.Arg3527Gln	PS3_S, PS4_M, PM2_P, PM5_M, PP1_P, PP3_P	11	P	Shared
rare disease family	APOB	missense variant	NM_000384.3:c.10580G>A	NP_000375.3:p.Arg3527Gln	PS3_S, PS4_M, PM2_P, PM5_M, PP1_P, PP3_P	11	P	Shared
rare disease patient	APOB	stop gained	NM_000384.3:c.6034C>T	NP_000375.3:p.Arg2012Ter	PVS1_VS, PS4_M, PM2_P	11	P	Unknown
rare disease patient	APOB	stop gained	NM_000384.3:c.6358C>T	NP_000375.3:p.Gln2120Ter	PVS1_VS, PM2_P	9	LP	Shared
rare disease family	APOB	stop gained	NM_000384.3:c.6358C>T	NP_000375.3:p.Gln2120Ter	PVS1_VS, PM2_P	9	LP	Shared
rare disease patient	APOB	frameshift variant	NM_000384.3:c.8247_8248dup	NP_000375.3:p.Ile2750LysfsTer14	PVS1_VS, PM2_P	9	LP	Shared
rare disease family	APOB	frameshift variant	NM_000384.3:c.8247_8248dup	NP_000375.3:p.Ile2750LysfsTer14	PVS1_VS, PM2_P	9	LP	Shared
KoGES	APOB	stop gained	NP_000375.3:p.Leu3064Ter	-	PVS1_VS, PM2_P	9	LP
rare disease family	BRCA1	frameshift variant	NM_007294.4:c.1716del	NP_009225.1:p.Glu572AspfsTer16	PVS1_VS, PS4_M, PM2_P	11	P	Unknown
rare disease patient	BRCA1	stop gained	NM_007294.4:c.2354T>A	NP_009225.1:p.Leu785Ter	PVS1_VS, PM2_P	9	LP	Shared
rare disease family	BRCA1	stop gained	NM_007294.4:c.2354T>A	NP_009225.1:p.Leu785Ter	PVS1_VS, PM2_P	9	LP	Shared
rare disease patient	BRCA1	frameshift variant	NM_007294.4:c.2433del	NP_009225.1:p.Lys812ArgfsTer3	PVS1_VS, PS4, PM2_P	13	P	Shared
rare disease family	BRCA1	frameshift variant	NM_007294.4:c.2433del	NP_009225.1:p.Lys812ArgfsTer3	PVS1_VS, PS4, PM2_P	13	P	Shared
KoGES	BRCA1	frameshift variant	NM_007294.4:c.3627dup	NP_009225.1:p.Glu1210ArgfsTer9	PVS1_VS, PS4, PM2_P	13	P
KoGES	BRCA1	frameshift variant	NM_007294.4:c.3627dup	NP_009225.1:p.Glu1210ArgfsTer9	PVS1_VS, PS4, PM2_P	13	P
KoGES	BRCA1	frameshift variant	NM_007294.4:c.3627dup	NP_009225.1:p.Glu1210ArgfsTer9	PVS1_VS, PS4, PM2_P	13	P
rare disease patient	BRCA1	frameshift variant	NM_007294.4:c.3627dup	NP_009225.1:p.Glu1210ArgfsTer9	PVS1_VS, PS4, PM2_P	13	P	Shared
rare disease family	BRCA1	frameshift variant	NM_007294.4:c.3627dup	NP_009225.1:p.Glu1210ArgfsTer9	PVS1_VS, PS4, PM2_P	13	P	Shared
rare disease patient	BRCA1	frameshift variant	NM_007294.4:c.4092_4093del	NP_009225.1:p.Leu1365ArgfsTer2	PVS1_VS, PM2_P	9	LP	Shared
rare disease family	BRCA1	frameshift variant	NM_007294.4:c.4092_4093del	NP_009225.1:p.Leu1365ArgfsTer2	PVS1_VS, PM2_P	9	LP	Shared
KoGES	BRCA1	missense variant	NM_007294.4:c.5339T>C	NP_009225.1:p.Leu1780Pro	PS4, PM1_M, PM2_P, PP1_P, PP3_P, BP1	8	LP
rare disease family	BRCA1	missense variant	NM_007294.4:c.5339T>C	NP_009225.1:p.Leu1780Pro	PS4, PM1_M, PM2_P, PP1_P, PP3_P, BP1	8	LP	Unknown
rare disease patient	BRCA1	missense variant	NM_007294.4:c.5339T>C	NP_009225.1:p.Leu1780Pro	PS4, PM1_M, PM2_P, PP1_P, PP3_P, BP1	8	LP	Unknown
KoGES	BRCA2	frameshift variant	NM_000059.4:c.1351_1352del	NP_000050.3:p.Ser451ProfsTer10	PVS1_VS, PM2_P	9	LP
KoGES	BRCA2	stop gained	NM_000059.4:c.1399A>T	NP_000050.3:p.Lys467Ter	PVS1_VS, PM2_P	9	LP
rare disease family	BRCA2	stop gained	NM_000059.4:c.1399A>T	NP_000050.3:p.Lys467Ter	PVS1_VS, PM2_P	9	LP	Unknown
rare disease patient	BRCA2	stop gained	NM_000059.4:c.1399A>T	NP_000050.3:p.Lys467Ter	PVS1_VS, PM2_P	9	LP	Shared
rare disease family	BRCA2	stop gained	NM_000059.4:c.1399A>T	NP_000050.3:p.Lys467Ter	PVS1_VS, PM2_P	9	LP	Shared
rare disease patient	BRCA2	stop gained	NM_000059.4:c.1399A>T	NP_000050.3:p.Lys467Ter	PVS1_VS, PM2_P	9	LP	Unknown
rare disease family	BRCA2	stop gained	NM_000059.4:c.1399A>T	NP_000050.3:p.Lys467Ter	PVS1_VS, PM2_P	9	LP	Unknown
rare disease patient	BRCA2	frameshift variant	NM_000059.4:c.1431_1434del	NP_000050.3:p.His477GlnfsTer7	PVS1_VS, PM2_P	9	LP	De novo
KoGES	BRCA2	frameshift variant	NM_000059.4:c.276dup	NP_000050.3:p.Ser93IlefsTer8	PVS1_VS, PM2_P	9	LP
rare disease family	BRCA2	frameshift variant	NM_000059.4:c.2798_2799del	NP_000050.3:p.Thr933ArgfsTer2	PVS1_VS, PM2_P	9	LP	Unknown
KoGES	BRCA2	frameshift variant	NM_000059.4:c.3599_3600del	NP_000050.3:p.Cys1200Ter	PVS1_VS, PM2_P	9	LP
rare disease patient	BRCA2	frameshift variant	NM_000059.4:c.4471_4474del	NP_000050.3:p.Leu1491LysfsTer12	PVS1_VS, PM2_P	9	LP	Shared
rare disease family	BRCA2	frameshift variant	NM_000059.4:c.4471_4474del	NP_000050.3:p.Leu1491LysfsTer12	PVS1_VS, PM2_P	9	LP	Shared
rare disease patient	BRCA2	frameshift variant	NM_000059.4:c.5471del	NP_000050.3:p.Asn1824MetfsTer16	PVS1_VS, PM2_P	9	LP	Shared
rare disease family	BRCA2	frameshift variant	NM_000059.4:c.5471del	NP_000050.3:p.Asn1824MetfsTer16	PVS1_VS, PM2_P	9	LP	Shared
rare disease patient	BRCA2	frameshift variant	NM_000059.4:c.5576_5579del	NP_000050.3:p.Ile1859LysfsTer3	PVS1_VS, PM2_P	9	LP	Shared
rare disease family	BRCA2	frameshift variant	NM_000059.4:c.5576_5579del	NP_000050.3:p.His1932ProfsTer11	PVS1_VS, PM2_P	9	LP	Shared
rare disease family	BRCA2	frameshift variant	NM_000059.4:c.5576_5579del	NP_000050.3:p.His1932ProfsTer11	PVS1_VS, PM2_P	9	LP	Unknown
rare disease patient	BRCA2	frameshift variant	NM_000059.4:c.5576_5579del	NP_000050.3:p.His1932ProfsTer11	PVS1_VS, PM2_P	9	LP	Shared
rare disease family	BRCA2	frameshift variant	NM_000059.4:c.5576_5579del	NP_000050.3:p.His1932ProfsTer11	PVS1_VS, PM2_P	9	LP	Shared
rare disease patient	BRCA2	frameshift variant	NM_000059.4:c.5795_5799del	NP_000050.3:p.His1932ProfsTer11	PVS1_VS, PM2_P	9	LP	Shared
rare disease family	BRCA2	frameshift variant	NM_000059.4:c.5795_5799del	NP_000050.3:p.His1932ProfsTer11	PVS1_VS, PM2_P	9	LP	Shared
rare disease family	BRCA2	frameshift variant	NM_000059.4:c.6724_6725del	NP_000050.3:p.Asp2242PhefsTer2	PVS1_VS, PM2_P	9	LP	Unknown
rare disease patient	BRCA2	stop gained	NM_000059.4:c.6952C>T	NP_000050.3:p.Arg2318Ter	PVS1_VS, PM2_P	9	LP	Shared
rare disease patient	BRCA2	stop gained	NM_000059.4:c.6952C>T	NP_000050.3:p.Arg2318Ter	PVS1_VS, PM2_P	9	LP	Unknown
rare disease family	BRCA2	stop gained	NM_000059.4:c.7258G>T	NP_000050.3:p.Glu2420Ter	PVS1_VS, PM2_P	9	LP	Unknown
KoGES	BRCA2	stop gained	NM_000059.4:c.7375A>T	NP_000050.3:p.Lys2459Ter	PVS1_VS, PM2_P	9	LP
KoGES	BRCA2	frameshift variant	NM_000059.4:c.7433dup	NP_000050.3:p.Leu2478PhefsTer19	PVS1_VS, PM2_P	9	LP
rare disease patient	BRCA2	stop gained	NM_000059.4:c.7480C>T	NP_000050.3:p.Arg2494Ter	PVS1_VS, PM2_P	9	LP	Shared
rare disease family	BRCA2	stop gained	NM_000059.4:c.7480C>T	NP_000050.3:p.Arg2494Ter	PVS1_VS, PM2_P	9	LP	Shared
rare disease family	BRCA2	splice acceptor variant	NM_000059.4:c.8488-1G>A	-	PVS1_VS, PS4_M, PM2_P	11	P	Unknown
rare disease patient	BRCA2	splice acceptor variant	NM_000059.4:c.8488-1G>A	-	PVS1_VS, PS4_M, PM2_P	11	P	Shared
rare disease family	BRCA2	splice acceptor variant	NM_000059.4:c.8488-1G>A	-	PVS1_VS, PS4_M, PM2_P	11	P	Shared
rare disease patient	BRCA2	frameshift variant	NM_000059.4:c.8803dup	NP_000050.3:p.Met2935AsnfsTer4	PVS1_VS, PM2_P	9	LP	Shared
rare disease family	BRCA2	frameshift variant	NM_000059.4:c.8803dup	NP_000050.3:p.Met2935AsnfsTer4	PVS1_VS, PM2_P	9	LP	Shared
rare disease family	BRCA2	frameshift variant	NM_000059.4:c.9253del	NP_000050.3:p.Thr3085GlnfsTer19	PVS1_VS, PS4, PM2_P	13	P	Unknown
KoGES	BRCA2	frameshift variant	NM_000059.4:c.9431del	NP_000050.3:p.Ser3144LeufsTer19	PVS1_VS, PM2_P	9	LP
KoGES	CACNA1S	missense variant	NM_000069.3:c.520C>T	NP_000060.2:p.Arg174Trp	PS3, PS4_M, PM2_P, PP1_P, PP3_P	9	LP
KoGES	CACNA1S	missense variant	NM_000069.3:c.520C>T	NP_000060.2:p.Arg174Trp	PS3, PS4_M, PM2_P, PP1_P, PP3_P	9	LP
rare disease family	DSC2	stop gained	NM_024422.6:c.1123C>T	NP_077740.1:p.Arg375Ter	PVS1_VS, PS4_M, PM2_P	11	P	Unknown
rare disease family	DSC2	stop gained	NM_024422.6:c.2062G>T	NP_077740.1:p.Gly688Ter	PVS1_S, PM2_P	9	LP	Unknown
KoGES	DSC2	frameshift variant	NM_024422.6:c.2234del	NP_077740.1:p.Pro745LeufsTer43	PVS1_S, PM2_P	9	LP
KoGES	DSC2	frameshift variant	NM_024422.6:c.338del	NP_077740.1:p.Leu113TrpfsTer8	PVS1_S, PM2_P	9	LP
rare disease patient	DSG2	stop gained	NM_001943.5:c.1026T>G	NP_001934.2:p.Tyr342Ter	PVS1_VS, PM2_P	9	LP	Shared
rare disease family	DSG2	stop gained	NM_001943.5:c.1026T>G	NP_001934.2:p.Tyr342Ter	PVS1_VS, PM2_P	9	LP	Shared
rare disease patient	DSG2	missense variant	NM_001943.5:c.137G>A	NP_001934.2:p.Arg46Gln	PS4_M, PM1_M, PM2_P, PP1_P, PP3_P, BP1	6	LP	Shared
rare disease family	DSG2	missense variant	NM_001943.5:c.137G>A	NP_001934.2:p.Arg46Gln	PS4_M, PM1_M, PM2_P, PP1_P, PP3_P, BP1	6	LP	Shared
rare disease family	DSG2	stop gained	NM_001943.5:c.1971G>A	NP_001934.2:p.Trp657Ter	PVS1_VS, PM2_P	9	LP	Unknown
rare disease family	DSG2	stop gained	NM_001943.5:c.2153G>A	NP_001934.2:p.Trp718Ter	PVS1_VS, PM2_P	9	LP	Unknown
KoGES	DSG2	stop gained	NM_001943.5:c.355C>T	NP_001934.2:p.Arg119Ter	PVS1_VS, PS3_S, PS4_M, PM2_P	15	P
KoGES	DSG2	stop gained	NM_001943.5:c.355C>T	NP_001934.2:p.Arg119Ter	PVS1_VS, PS3_S, PS4_M, PM2_P	15	P
rare disease family	DSG2	stop gained	NM_001943.5:c.355C>T	NP_001934.2:p.Arg119Ter	PVS1_VS, PS3_S, PS4_M, PM2_P	15	P	Unknown
rare disease patient	DSP	frameshift variant	NM_004415.4:c.3834_3927del	NP_004406.2:p.Ala1279SerfsTer39	PVS1_VS, PM2_P	9	LP	Shared
rare disease family	DSP	frameshift variant	NM_004415.4:c.3834_3927del	NP_004406.2:p.Ala1279SerfsTer39	PVS1_VS, PM2_P	9	LP	Shared
rare disease patient	ENG	frameshift variant	NM_001114753.3:c.733G>A	NP_001108225.1:p.Gly245Arg	PVS1_VS, PM2_P	9	LP	Unknown
rare disease patient	FBN1	frameshift variant	NM_000138.5:c.1518_1519insTG	NP_000129.3:p.Asn507Ter	PVS1_VS, PM2_P	9	LP	De novo
rare disease patient	FBN1	frameshift variant	NM_000138.5:c.1520_1521del	NP_000129.3:p.Asn507ThrfsTer25	PVS1_VS, PM2_P	9	LP	De novo
rare disease patient	FBN1	frameshift variant	NM_000138.5:c.1526del	NP_000129.3:p.Gly509ValfsTer70	PVS1_VS, PM2_P	9	LP	De novo
KoGES	FLNC	frameshift variant	NM_001458.5:c.2334_2338del	NP_001449.3:p.Leu779GlyfsTer3	PVS1_VS, PM2_P	9	LP
KoGES	FLNC	splice acceptor variant	NM_001458.5:c.2812-2_2812-1del	NP_001449.3:p.?	PVS1_VS, PM2_P	9	LP
KoGES	KCNH2	missense variant	NM_000238.4:c.1474C>T	NP_000229.1:p.His492Tyr	PS4, PM1_M, PM2_P, PP3_P	8	LP
KoGES	KCNH2	missense variant	NM_000238.4:c.1474C>T	NP_000229.1:p.His492Tyr	PS4, PM1_M, PM2_P, PP3_P	8	LP
rare disease patient	KCNH2	missense variant	NM_000238.4:c.1474C>T	NP_000229.1:p.His492Tyr	PS4, PM1_M, PM2_P, PP3_P	8	LP	Shared
rare disease family	KCNH2	missense variant	NM_000238.4:c.1474C>T	NP_000229.1:p.His492Tyr	PS4, PM1_M, PM2_P, PP3_P	8	LP	Shared
rare disease family	KCNH2	missense variant	NM_000238.4:c.1474C>T	NP_000229.1:p.His492Tyr	PS4, PM1_M, PM2_P, PP3_P	8	LP	Unknown
rare disease patient	KCNQ1	missense variant	NM_000218.3:c.556G>A	NP_000209.2:p.Gly186Ser	PM1_M, PM2_P, PM5_M, PP3_M, BP1	6	LP	Shared
rare disease family	KCNQ1	missense variant	NM_000218.3:c.556G>A	NP_000209.2:p.Gly186Ser	PM1_M, PM2_P, PM5_M, PP3_M, BP1	6	LP	Shared
KoGES	KCNQ1	missense variant	NM_000218.3:c.728G>A	NP_000209.2:p.Arg243His	PS3_S, PS4_M, PM1_M, PM2_P, PM5_M, PP3_P, BP1	11	P
KoGES	KCNQ1	stop gained	NM_000218.3:c.94A>T	NP_000209.2:p.Lys32Ter	PVS1_S, PM2_P	9	LP
KoGES	LDLR	missense variant	NM_000527.5:c.1217G>A	NP_000518.1:p.Arg406Gln	PS4_M, PM1_M, PM5_M, PP2_P, PP3_P, BP1	7	LP
rare disease patient	LDLR	missense variant	NM_000527.5:c.1291G>A	NP_000518.1:p.Ala431Thr	PS3, PS4_M, PM2_P, PP1_S, PP3_P	12	P	Unknown
KoGES	LDLR	missense variant	NM_000527.5:c.1702C>G	NP_000518.1:p.Leu568Val	PS4_M, PM1_M, PM2_P, PP1_P, PP2_P, PP3_P, BP1	7	LP
rare disease patient	LDLR	missense variant	NM_000527.5:c.2054C>T	NP_000518.1:p.Pro685Leu	PS3_P, PS4_M, PM2_P, PP1_M, PP2_P, PP3_P, BP1	7	LP	Shared
rare disease family	LDLR	missense variant	NM_000527.5:c.2054C>T	NP_000518.1:p.Pro685Leu	PS3_P, PS4_M, PM2_P, PP1_M, PP2_P, PP3_P, BP1	7	LP	Shared
KoGES	LDLR	stop gained	NM_000527.5:c.285C>A	NP_000518.1:p.Cys95Ter	PVS1_VS, PM2_P	9	LP
rare disease patient	LDLR	stop gained	NM_000527.5:c.285C>A	NP_000518.1:p.Cys95Ter	PVS1_VS, PM2_P	9	LP	Shared
rare disease family	LDLR	stop gained	NM_000527.5:c.285C>A	NP_000518.1:p.Cys95Ter	PVS1_VS, PM2_P	9	LP	Shared
KoGES	LDLR	missense variant	NM_000527.5:c.661G>A	NP_000518.1:p.Asp221Asn	PS3, PS4_M, PM1_P, PM2_P, PM5_M, PP2_P, PP3_P, BP1	11	P
rare disease patient	LDLR	missense variant	NM_000527.5:c.682G>A	NP_000518.1:p.Glu228Lys	PS4_M, PM1_M, PM2_P, PP1_S, PP2_P, PP3_P, PP4_P, BP1	11	P	Shared
rare disease family	LDLR	missense variant	NM_000527.5:c.682G>A	NP_000518.1:p.Glu228Lys	PS4_M, PM1_M, PM2_P, PP1_S, PP2_P, PP3_P, PP4_P, BP1	11	P	Shared
KoGES	LDLR	missense variant	NM_000527.5:c.796G>A	NP_000518.1:p.Asp266Asn	PS3_M, PS4_M, PM1_M, PM2_P, PM5_S, PP1_P, PP2_P, PP3_P, PP4_P, BP1	14	P
KoGES	LMNA	missense variant	NM_170707.4:c.1304G>A	NP_733821.1:p.Arg435His	PM2_M, PM2_P, PM5_M, PP3_P	6	LP
rare disease family	LMNA	missense variant	NM_170707.4:c.481G>A	NP_733821.1:p.Glu161Lys	PS3, PS4_M, PM1_M, PM2_P, PP3_P	10	P	Shared
rare disease family	LMNA	missense variant	NM_170707.4:c.674G>A	NP_733821.1:p.Arg225Gln	PM1_M, PM2_P, PM5_M, PP3_P	6	LP	Unknown
KoGES	MLH1	splice acceptor variant	NM_000249.4:c.1039-1G>T	NP_000240.1:p.?	PVS1_VS, PM2_P	9	LP
KoGES	MLH1	splice acceptor variant	NM_000249.4:c.1039-1G>T	NP_000240.1:p.?	PVS1_VS, PM2_P	9	LP
KoGES	MLH1	splice acceptor variant	NM_000249.4:c.1039-1G>T	NP_000240.1:p.?	PVS1_VS, PM2_P	9	LP
KoGES	MLH1	splice acceptor variant	NM_000249.4:c.1039-1G>T	NP_000240.1:p.?	PVS1_VS, PM2_P	9	LP
rare disease family	MLH1	frameshift variant	NM_000249.4:c.1758dup	NP_000240.1:p.Met587HisfsTer6	PVS1_VS, PM2_P	9	LP	Unknown
rare disease patient	MLH1	splice donor variant	NM_000249.4:c.790+2T>A	-	PVS1_VS, PM2_P	9	LP	Shared
rare disease family	MLH1	splice donor variant	NM_000249.4:c.790+2T>A	-	PVS1_VS, PM2_P	9	LP	Shared
rare disease family	MSH2	intron variant	NM_000251.3:c.2635-24A>G	-	PS3, PS4_M, PM2_P	7	LP	Unknown
rare disease family	MSH6	stop gained	NM_000179.3:c.1483C>T	NP_000170.1:p.Arg495Ter	PVS1_VS, PM2_P	9	LP	Unknown
KoGES	MSH6	stop gained	NM_000179.3:c.3132C>A	NP_000170.1:p.Tyr1044Ter	PVS1_VS, PM2_P	9	LP
KoGES	MSH6	missense variant	NM_000179.3:c.3226C>T	NP_000170.1:p.Arg1076Cys	PS4, PM1_P, PM2_P, PP3_P, BP1	6	LP
KoGES	MSH6	stop gained	NM_000179.3:c.3539C>G	NP_000170.1:p.Ser1180Ter	PVS1_VS, PM2_P	9	LP
rare disease family	MSH6	stop gained	NM_000179.3:c.742C>T	NP_000170.1:p.Arg248Ter	PVS1_VS, PM2_P	9	LP	Unknown
rare disease family	MSH6	stop gained	NM_000179.3:c.742C>T	NP_000170.1:p.Arg248Ter	PVS1_VS, PM2_P	9	LP	Unknown
rare disease family	MYBPC3	frameshift variant	NM_000256.3:c.1113_1116del	NP_000247.2:p.Ala372ThrfsTer3	PVS1_VS, PM2_P	9	LP	Unknown
rare disease patient	MYBPC3	missense variant	NM_000256.3:c.1483C>T	NP_000247.2:p.Arg495Trp	PS4_M, PM1_M, PM2_P, PP3_P	6	LP	Shared
rare disease family	MYBPC3	missense variant	NM_000256.3:c.1483C>T	NP_000247.2:p.Arg495Trp	PS4_M, PM1_M, PM2_P, PP3_P	6	LP	Shared
rare disease patient	MYBPC3	splice donor variant	NM_000256.3:c.1624+1G>A	-	PVS1_VS, PS4_M, PM2_P	11	P	Shared
rare disease family	MYBPC3	splice donor variant	NM_000256.3:c.1624+1G>A	-	PVS1_VS, PS4_M, PM2_P	11	P	Shared
KoGES	MYBPC3	splice donor variant	NM_000256.3:c.2067+1G>A	NP_000247.2:p.?	PVS1_VS, PS4_M, PM2_P, PP1_P	12	P
rare disease family	MYBPC3	missense variant	NM_000256.3:c.2459G>A	NP_000247.2:p.Arg820Gln	PS3_M, PS4_S, PM2_P, PM5_M, PP1_P	10	P	Unknown
rare disease family	MYBPC3	missense variant	NM_000256.3:c.2459G>A	NP_000247.2:p.Arg820Gln	PS3_M, PS4_S, PM2_P, PM5_M, PP1_P	10	P	Unknown
KoGES	MYBPC3	frameshift variant	NM_000256.3:c.2833_2834del	NP_000247.2:p.Arg945GlyfsTer105	PVS1_VS, PS4_M, PM2_P, PP1_P	12	P
KoGES	MYBPC3	stop gained,splice region variant	NM_000256.3:c.2905C>T	NP_000247.2:p.Gln969Ter	PVS1_VS, PS4_M, PM2_P, PP1_P	12	P
rare disease patient	MYH11	frameshift variant	NM_002474.3:c.406del	NP_002465.1:p.Glu136ArgfsTer99	PVS1_VS, PM2_P	9	LP	Unknown
rare disease family	MYH7	missense variant	NM_000257.4:c.2081G>A	NP_000248.2:p.Arg694His	PS4, PM1_M, PM2_P, PP2_P, PP3_P, BP1	8	LP	Unknown
rare disease patient	MYH7	missense variant	NM_000257.4:c.2389G>A	NP_000248.2:p.Ala797Thr	PS4_S, PM1_M, PM2_P, PP1_P, PP3_P	9	LP	Shared
rare disease family	MYH7	missense variant	NM_000257.4:c.2389G>A	NP_000248.2:p.Ala797Thr	PS4_S, PM1_M, PM2_P, PP1_P, PP3_P	9	LP	Shared
rare disease patient	MYH7	missense variant	NM_000257.4:c.2608C>T	NP_000248.2:p.Arg870Cys	PS4, PM1_M, PM2_P, PM5_M, PP2_P, PP3_P, BP1	10	P	Shared
rare disease family	MYH7	missense variant	NM_000257.4:c.2608C>T	NP_000248.2:p.Arg870Cys	PS4, PM1_M, PM2_P, PM5_M, PP2_P, PP3_P, BP1	10	P	Shared
rare disease family	MYH7	missense variant	NM_000257.4:c.2608C>T	NP_000248.2:p.Arg870Cys	PS4, PM1_M, PM2_P, PM5_M, PP2_P, PP3_P, BP1	10	P	Unknown
rare disease patient	MYH7	missense variant	NM_000257.4:c.2608C>T	NP_000248.2:p.Arg870Cys	PS4, PM1_M, PM2_P, PM5_M, PP2_P, PP3_P, BP1	10	P	Unknown
rare disease family	MYH7	missense variant	NM_000257.4:c.4066G>A	NP_000248.2:p.Glu1356Lys	PS4, PM1_M, PM2_P, PP1_S, PP2_P, PP3_P, BP1	12	P	Shared
KoGES	MYL3	missense variant	NM_000258.3:c.170C>G	NP_000249.1:p.Ala57Gly	PS3_P, PS4_M, PM2_P, PP1_P, PP2_P, PP3_P	7	LP
KoGES	MYL3	missense variant	NM_000258.3:c.170C>G	NP_000249.1:p.Ala57Gly	PS3_P, PS4_M, PM2_P, PP1_P, PP2_P, PP3_P	7	LP
KoGES	MYL3	missense variant	NM_000258.3:c.170C>G	NP_000249.1:p.Ala57Gly	PS3_P, PS4_M, PM2_P, PP1_P, PP2_P, PP3_P	7	LP
KoGES	MYL3	missense variant	NM_000258.3:c.170C>G	NP_000249.1:p.Ala57Gly	PS3_P, PS4_M, PM2_P, PP1_P, PP2_P, PP3_P	7	LP
rare disease patient	MYL3	missense variant	NM_000258.3:c.170C>G	NP_000249.1:p.Ala57Gly	PS3_P, PS4_M, PM2_P, PP1_P, PP2_P, PP3_P	7	LP	Shared
rare disease family	MYL3	missense variant	NM_000258.3:c.170C>G	NP_000249.1:p.Ala57Gly	PS3_P, PS4_M, PM2_P, PP1_P, PP2_P, PP3_P	7	LP	Shared
rare disease patient	MYL3	missense variant	NM_000258.3:c.170C>G	NP_000249.1:p.Ala57Gly	PS3_P, PS4_M, PM2_P, PP1_P, PP2_P, PP3_P	7	LP	De novo
rare disease family	MYL3	missense variant	NM_000258.3:c.170C>G	NP_000249.1:p.Ala57Gly	PS3_P, PS4_M, PM2_P, PP1_P, PP2_P, PP3_P	7	LP	Unknown
rare disease family	MYL3	missense variant	NM_000258.3:c.170C>G	NP_000249.1:p.Ala57Gly	PS3_P, PS4_M, PM2_P, PP1_P, PP2_P, PP3_P	7	LP	Unknown
rare disease patient	MYL3	missense variant	NM_000258.3:c.170C>G	NP_000249.1:p.Ala57Gly	PS3_P, PS4_M, PM2_P, PP1_P, PP2_P, PP3_P	7	LP	Shared
rare disease family	MYL3	missense variant	NM_000258.3:c.170C>G	NP_000249.1:p.Ala57Gly	PS3_P, PS4_M, PM2_P, PP1_P, PP2_P, PP3_P	7	LP	Shared
rare disease patient	NF2	splice acceptor variant	NM_000268.4:c.1447-1del	-	PVS1_VS, PM2_P	9	LP	Shared
rare disease patient	OTC	intron variant	NM_000531.6:c.540+265G>A	-	PS3, PS4_M, PM2_P	7	LP	Shared
rare disease family	OTC	intron variant	NM_000531.6:c.540+265G>A	-	PS3, PS4_M, PM2_P	7	LP	Shared
rare disease patient	PALB2	frameshift variant	NM_024675.4:c.2016dup	NP_078951.2:p.Glu673ArgfsTer42	PVS1_VS, PM2_P	9	LP	Shared
rare disease family	PALB2	frameshift variant	NM_024675.4:c.2016dup	NP_078951.2:p.Glu673ArgfsTer42	PVS1_VS, PM2_P	9	LP	Shared
rare disease patient	PALB2	frameshift variant	NM_024675.4:c.695del	NP_078951.2:p.Gly232ValfsTer6	PVS1_VS, PM2_P	9	LP	Shared
rare disease family	PALB2	frameshift variant	NM_024675.4:c.695del	NP_078951.2:p.Gly232ValfsTer6	PVS1_VS, PM2_P	9	LP	Shared
rare disease patient	PALB2	frameshift variant	NM_024675.4:c.902del	NP_078951.2:p.Asp301ValfsTer5	PVS1_VS, PM2_P	9	LP	Unknown
rare disease family	PALB2	frameshift variant	NM_024675.4:c.902del	NP_078951.2:p.Asp301ValfsTer5	PVS1_VS, PM2_P	9	LP	Unknown
KoGES	PKP2	stop gained	NM_001005242.3:c.1063C>T	NP_001005242.2:p.Arg355Ter	PVS1_VS, PS4_M, PM2_P	11	P
rare disease patient	PKP2	splice donor variant	NM_001005242.3:c.1170+1G>A	-	PVS1_VS, PM2_P	9	LP	Shared
rare disease family	PKP2	splice donor variant	NM_001005242.3:c.1170+1G>A	-	PVS1_VS, PM2_P	9	LP	Shared
KoGES	PMS2	splice acceptor variant	NM_000535.7:c.164-1G>C	NP_000526.2:p.?	PVS1_VS, PM2_P	9	LP
rare disease family	PMS2	stop gained	NM_000535.7:c.1687C>T	NP_000526.2:p.Arg563Ter	PVS1_VS, PM2_P	9	LP	De novo
rare disease patient	PMS2	splice acceptor variant	NM_000535.7:c.251-2A>G	-	PVS1_VS, PM2_P	9	LP	De novo
rare disease patient	PTEN	missense variant	NM_000314.8:c.389G>A	NP_000305.3:p.Arg130Gln	PS3, PS4, PM1_M, PM2_P, PP3_P, BP1	11	P	Unknown
rare disease patient	PTEN	splice donor variant	NM_000314.8:c.801+1G>A	-	PVS1_VS, PM2_P	9	LP	De novo
KoGES	RET	missense variant	NM_020975.6:c.1900T>C	NP_066124.1:p.Cys634Arg	PS1_S, PM1_M, PM2_P, PM5_M, PP3_P	10	P
rare disease patient	RET	missense variant	NM_020975.6:c.2410G>T	NP_066124.1:p.Val804Leu	PS4, PS3_P, PM1_M, PM2_P, PM5_M, PP1_P, PP3_P	12	P	Shared
rare disease family	RET	missense variant	NM_020975.6:c.2410G>T	NP_066124.1:p.Val804Leu	PS4, PS3_P, PM1_M, PM2_P, PM5_M, PP1_P, PP3_P	12	P	Shared
rare disease patient	RYR1	stop gained&frameshift variant	NM_000540.3:c.10727dup	NP_000531.2:p.Tyr3576Ter	PVS1_VS, PM2_P	9	LP	Shared
rare disease family	RYR1	stop gained&frameshift variant	NM_000540.3:c.10727dup	NP_000531.2:p.Tyr3576Ter	PVS1_VS, PM2_P	9	LP	Shared
KoGES	RYR1	stop gained	NM_000540.3:c.1186G>T	NP_000531.2:p.Glu396Ter	PVS1_VS, PM1_M, PM2_P	11	P
rare disease patient	RYR1	stop gained	NM_000540.3:c.1186G>T	NP_000531.2:p.Glu396Ter	PVS1_VS, PM1_M, PM2_P	11	P	Shared
rare disease family	RYR1	stop gained	NM_000540.3:c.1186G>T	NP_000531.2:p.Glu396Ter	PVS1_VS, PM1_M, PM2_P	11	P	Shared
rare disease patient	RYR1	stop gained	NM_000540.3:c.1186G>T	NP_000531.2:p.Glu396Ter	PVS1_VS, PM1_M, PM2_P	11	P	Shared
rare disease family	RYR1	stop gained	NM_000540.3:c.1186G>T	NP_000531.2:p.Glu396Ter	PVS1_VS, PM1_M, PM2_P	11	P	Unknown
rare disease patient	RYR1	stop gained	NM_000540.3:c.1186G>T	NP_000531.2:p.Glu396Ter	PVS1_VS, PM1_M, PM2_P	11	P	Shared
rare disease family	RYR1	stop gained	NM_000540.3:c.1186G>T	NP_000531.2:p.Glu396Ter	PVS1_VS, PM1_M, PM2_P	11	P	Shared
KoGES	RYR1	missense variant	NM_000540.3:c.1187A>C	NP_000531.2:p.Glu396Ala	PM1_M, PM2_P, PM5_M, PP3_P	6	LP
rare disease patient	RYR1	missense variant	NM_000540.3:c.1187A>C	NP_000531.2:p.Glu396Ala	PM1_M, PM2_P, PM5_M, PP3_P	6	LP	Shared
rare disease family	RYR1	missense variant	NM_000540.3:c.1187A>C	NP_000531.2:p.Glu396Ala	PM1_M, PM2_P, PM5_M, PP3_P	6	LP	Shared
rare disease patient	RYR1	missense variant	NM_000540.3:c.1187A>C	NP_000531.2:p.Glu396Ala	PM1_M, PM2_P, PM5_M, PP3_P	6	LP	Shared
rare disease family	RYR1	missense variant	NM_000540.3:c.1187A>C	NP_000531.2:p.Glu396Ala	PM1_M, PM2_P, PM5_M, PP3_P	6	LP	Unknown
rare disease patient	RYR1	missense variant	NM_000540.3:c.1187A>C	NP_000531.2:p.Glu396Ala	PM1_M, PM2_P, PM5_M, PP3_P	6	LP	Shared
rare disease family	RYR1	missense variant	NM_000540.3:c.1187A>C	NP_000531.2:p.Glu396Ala	PM1_M, PM2_P, PM5_M, PP3_P	6	LP	Shared
rare disease patient	RYR1	frameshift variant	NM_000540.3:c.13280_13301del	NP_000531.2:p.His4427ProfsTer7	PVS1_VS, PM2_P	9	LP	Shared
rare disease family	RYR1	frameshift variant	NM_000540.3:c.13280_13301del	NP_000531.2:p.His4427ProfsTer7	PVS1_VS, PM2_P	9	LP	Shared
rare disease family	RYR1	frameshift variant	NM_000540.3:c.13545dup	NP_000531.2:p.Glu4516ArgfsTer67	PVS1_VS, PM2_P	9	LP	Unknown
rare disease family	RYR1	splice acceptor variant	NM_000540.3:c.1441-2A>G	-	PVS1_VS, PM2_P	9	LP	Unknown
rare disease family	RYR1	missense variant&splice region variant	NM_000540.3:c.14645C>T	NP_000531.2:p.Thr4882Met	PS4_M, PM2_P, PP1_M, PP3_P	6	LP	Unknown
rare disease family	RYR1	missense variant	NM_000540.3:c.1589G>A	NP_000531.2:p.Arg530His	PS4_M, PM1, PM2_P, PP3_M	8	LP	Unknown
rare disease patient	RYR1	splice donor variant	NM_000540.3:c.1925+1G>A	-	PVS1_VS, PM2_P	9	LP	Shared
rare disease family	RYR1	splice donor variant	NM_000540.3:c.1925+1G>A	-	PVS1_VS, PM2_P	9	LP	Shared
rare disease patient	RYR1	missense variant	NM_000540.3:c.325C>T	NP_000531.2:p.Arg109Trp	PS4_M, PM2_P, PM1_M, PM2_M, PP3_P	8	LP	Unknown
rare disease family	RYR1	stop gained	NM_000540.3:c.5074C>T	NP_000531.2:p.Gln1692Ter	PVS1_VS, PM2_P	9	LP	Unknown
rare disease family	RYR1	missense variant	NM_000540.3:c.6502G>A	NP_000531.2:p.Val2168Met	PS3_M, PS4, PM1_M, PP1_S, PP3_M	14	P	Unknown
rare disease family	RYR1	missense variant	NM_000540.3:c.6502G>A	NP_000531.2:p.Val2168Met	PS3_M, PS4, PM1_M, PP1_S, PP3_M	14	P	Unknown
rare disease patient	RYR1	missense variant	NM_000540.3:c.7304G>A	NP_000531.2:p.Arg2435His	PS3_M, PS4, PM1_M, PP1_S, PP3_M	14	P	De novo
rare disease patient	RYR1	missense variant	NM_000540.3:c.7372C>T	NP_000531.2:p.Arg2458Cys	PS3_M, PS4_M, PM1_P, PM5, PP3_M	9	LP	Shared
rare disease family	RYR1	missense variant	NM_000540.3:c.7372C>T	NP_000531.2:p.Arg2458Cys	PS3_M, PS4_M, PM1_P, PM5, PP3_M	9	LP	Shared
KoGES	RYR1	stop gained	NM_000540.3:c.7858C>T	NP_000531.2:p.Gln2620Ter	PVS1_VS, PM2_P	9	LP
KoGES	RYR1	stop gained	NM_000540.3:c.8325G>A	NP_000531.2:p.Trp2775Ter	PVS1_VS, PM2_P	9	LP
KoGES	RYR1	stop gained,frameshift variant	NM_000540.3:c.9545dup	NP_000531.2:p.Tyr3182Ter	PVS1_VS, PM2_P	9	LP
rare disease patient	RYR1	frameshift variant	NM_000540.3:c.9905dup	NP_000531.2:p.Pro3303ThrfsTer8	PVS1_VS, PM2_P	9	LP	Shared
rare disease family	RYR1	frameshift variant	NM_000540.3:c.9905dup	NP_000531.2:p.Pro3303ThrfsTer8	PVS1_VS, PM2_P	9	LP	Shared
KoGES	SCN5A	frameshift variant	NM_000335.5:c.4_11del	NP_000326.2:p.Ala2ProfsTer84	PVS1_VS, PM2_P	9	LP
rare disease patient	SCN5A	frameshift variant	NM_000335.5:c.4_11del	NP_000326.2:p.Ala2ProfsTer84	PVS1_VS, PM2_P	9	LP	Shared
rare disease family	SCN5A	frameshift variant	NM_000335.5:c.4_11del	NP_000326.2:p.Ala2ProfsTer84	PVS1_VS, PM2_P	9	LP	Shared
rare disease patient	SCN5A	missense variant	NM_000335.5:c.5347G>A	NP_000326.2:p.Glu1783Lys	PS3, PS4_M, PM1_P, PM2_P, PP1_M, PP3_P, BP1	10	P	Shared
rare disease family	SCN5A	missense variant	NM_000335.5:c.5347G>A	NP_000326.2:p.Glu1783Lys	PS3, PS4_M, PM1_P, PM2_P, PP1_M, PP3_P, BP1	10	P	Shared
rare disease family	SDHC	missense variant	NM_003001.5:c.214C>T	NP_002992.1:p.Arg72Cys	PM1_M, PM2_P, PM5_M, PP3_P	6	LP	Unknown
KoGES	SDHD	missense variant	NM_003002.4:c.242C>T	NP_002993.1:p.Pro81Leu	PS4_M, PM1_M, PM2_P, PP1_P, PP3_P, BP1	7	LP
rare disease family	SMAD3	missense variant	NM_005902.4:c.1219C>T	NP_005893.1:p.Leu407Phe	PM1_M, PM2_P, PM5_M, PP3_P	6	LP	Unknown
rare disease patient	SMAD4	missense variant	NM_005359.6:c.1498A>G	NP_005350.1:p.Ile500Val	PS3_S, PS4_M, PM1_M, PM2_P, PP3_P	10	P	De novo
KoGES	TGFBR2	missense variant	NM_003242.6:c.1409A>T	NP_003233.4:p.Tyr470Phe	PM1_M, PM2_P, PM5_M, PP3_P	6	LP
KoGES	TNNI3	missense variant	NM_000363.5:c.434G>A	NP_000354.4:p.Arg145Gln	PS3_S, PM2_P, PM5_M, PP1_P, PP2_P, PP3_P	10	P
KoGES	TNNI3	missense variant	NM_000363.5:c.434G>A	NP_000354.4:p.Arg145Gln	PS3_S, PM2_P, PM5_M, PP1_P, PP2_P, PP3_P	10	P
KoGES	TNNI3	missense variant	NM_000363.5:c.434G>A	NP_000354.4:p.Arg145Gln	PS3_S, PM2_P, PM5_M, PP1_P, PP2_P, PP3_P	10	P
rare disease patient	TNNI3	missense variant	NM_000363.5:c.434G>A	NP_000354.4:p.Arg145Gln	PS3_S, PM2_P, PM5_M, PP1_P, PP2_P, PP3_P	10	P	De novo
rare disease patient	TNNI3	missense variant	NM_000363.5:c.434G>A	NP_000354.4:p.Arg145Gln	PS3_S, PM2_P, PM5_M, PP1_P, PP2_P, PP3_P	10	P	Shared
rare disease family	TNNI3	missense variant	NM_000363.5:c.434G>A	NP_000354.4:p.Arg145Gln	PS3_S, PM2_P, PM5_M, PP1_P, PP2_P, PP3_P	10	P	Shared
rare disease family	TNNI3	missense variant	NM_000363.5:c.434G>A	NP_000354.4:p.Arg145Gln	PS3_S, PM2_P, PM5_M, PP1_P, PP2_P, PP3_P	10	P	Unknown
rare disease patient	TNNI3	missense variant	NM_000363.5:c.485G>A	NP_000354.4:p.Arg162Gln	PS4_M, PM2_P, PP1_S, PP2_P	8	LP	Shared
rare disease family	TNNI3	missense variant	NM_000363.5:c.485G>A	NP_000354.4:p.Arg162Gln	PS4_M, PM2_P, PP1_S, PP2_P	8	LP	Shared
rare disease family	TNNT2	missense variant	NM_001276345.2:c.452G>A	NP_001263274.1:p.Arg151Gln	PM1_M, PM2_P, PM5_M, PP1_P, PP2_P, PP3_P, BP1	7	LP	Unknown
rare disease patient	TNNT2	missense variant	NM_001276345.2:c.452G>A	NP_001263274.1:p.Arg151Gln	PM1_M, PM2_P, PM5_M, PP1_P, PP2_P, PP3_P, BP1	7	LP	Shared
rare disease family	TNNT2	missense variant	NM_001276345.2:c.452G>A	NP_001263274.1:p.Arg151Gln	PM1_M, PM2_P, PM5_M, PP1_P, PP2_P, PP3_P, BP1	7	LP	Shared
rare disease patient	TNNT2	missense variant	NM_001276345.2:c.452G>A	NP_001263274.1:p.Arg151Gln	PM1_M, PM2_P, PM5_M, PP1_P, PP2_P, PP3_P, BP1	7	LP	Shared
rare disease family	TNNT2	missense variant	NM_001276345.2:c.452G>A	NP_001263274.1:p.Arg151Gln	PM1_M, PM2_P, PM5_M, PP1_P, PP2_P, PP3_P, BP1	7	LP	Shared
rare disease patient	TNNT2	missense variant	NM_001276345.2:c.452G>A	NP_001263274.1:p.Arg151Gln	PM1_M, PM2_P, PM5_M, PP1_P, PP2_P, PP3_P, BP1	7	LP	Unknown
rare disease patient	TNNT2	missense variant	NM_001276345.2:c.452G>A	NP_001263274.1:p.Arg151Gln	PM1_M, PM2_P, PM5_M, PP1_P, PP2_P, PP3_P, BP1	7	LP	Shared
rare disease family	TNNT2	missense variant	NM_001276345.2:c.452G>A	NP_001263274.1:p.Arg151Gln	PM1_M, PM2_P, PM5_M, PP1_P, PP2_P, PP3_P, BP1	7	LP	Shared
rare disease patient	TNNT2	missense variant	NM_001276345.2:c.452G>A	NP_001263274.1:p.Arg151Gln	PM1_M, PM2_P, PM5_M, PP1_P, PP2_P, PP3_P, BP1	7	LP	Shared
rare disease family	TNNT2	missense variant	NM_001276345.2:c.452G>A	NP_001263274.1:p.Arg151Gln	PM1_M, PM2_P, PM5_M, PP1_P, PP2_P, PP3_P, BP1	7	LP	Shared
rare disease family	TSC1	inframe deletion	NM_000368.5:c.381_383del	NP_000359.1:p.Val128del	PS3, PM2_P, PM4_M, PP1_P	8	P	Unknown
KoGES	TSC2	stop gained	NM_000548.5:c.3239T>G	NP_000539.2:p.Leu1080Ter	PVS1_VS, PM2_P	9	LP
rare disease patient	TSC2	intron variant	NM_000548.5:c.848+281C>T	-	PS3, PS4_M, PM2_P	7	LP	Shared
rare disease family	TSC2	intron variant	NM_000548.5:c.848+281C>T	-	PS3, PS4_M, PM2_P	7	LP	Shared
rare disease family	TSC2	intron variant	NM_000548.5:c.848+281C>T	-	PS3, PS4_M, PM2_P	7	LP	Unknown
rare disease patient	TSC2	intron variant	NM_000548.5:c.976-15G>A	-	PVS1, PS4_M, PM2_P	11	P	Shared
rare disease family	TSC2	intron variant	NM_000548.5:c.976-15G>A	-	PVS1, PS4_M, PM2_P	11	P	Shared
rare disease patient	TTN	frameshift variant	NM_001267550.2:c.100372del	NP_001254479.2:p.Ile33458LeufsTer10	PVS1_VS, PM2_P	9	LP	De novo
KoGES	TTN	stop gained	NM_001267550.2:c.104653C>T	NP_001254479.2:p.Arg34885Ter	PVS1_VS, PM2_P	9	LP
KoGES	TTN	stop gained	NM_001267550.2:c.104653C>T	NP_001254479.2:p.Arg34885Ter	PVS1_VS, PM2_P	9	LP
rare disease patient	TTN	stop gained	NM_001267550.2:c.106279C>T	NP_001254479.2:p.Gln35427Ter	PVS1_VS, PM2_P	9	LP	De novo
KoGES	TTN	stop gained	NM_001267550.2:c.10819G>T	NP_001254479.2:p.Glu3607Ter	PVS1_VS, PM2_P	9	LP
KoGES	TTN	stop gained	NM_001267550.2:c.10819G>T	NP_001254479.2:p.Glu3607Ter	PVS1_VS, PM2_P	9	LP
KoGES	TTN	stop gained	NM_001267550.2:c.10819G>T	NP_001254479.2:p.Glu3607Ter	PVS1_VS, PM2_P	9	LP
KoGES	TTN	stop gained	NM_001267550.2:c.10819G>T	NP_001254479.2:p.Glu3607Ter	PVS1_VS, PM2_P	9	LP
KoGES	TTN	stop gained	NM_001267550.2:c.10819G>T	NP_001254479.2:p.Glu3607Ter	PVS1_VS, PM2_P	9	LP
KoGES	TTN	stop gained	NM_001267550.2:c.10819G>T	NP_001254479.2:p.Glu3607Ter	PVS1_VS, PM2_P	9	LP
rare disease family	TTN	stop gained	NM_001267550.2:c.10819G>T	NP_001254479.2:p.Glu3607Ter	PVS1_VS, PM2_P	9	LP	Shared
rare disease patient	TTN	stop gained	NM_001267550.2:c.10819G>T	NP_001254479.2:p.Glu3607Ter	PVS1_VS, PM2_P	9	LP	De novo
rare disease patient	TTN	stop gained	NM_001267550.2:c.10819G>T	NP_001254479.2:p.Glu3607Ter	PVS1_VS, PM2_P	9	LP	De novo
rare disease patient	TTN	stop gained	NM_001267550.2:c.10819G>T	NP_001254479.2:p.Glu3607Ter	PVS1_VS, PM2_P	9	LP	Unknown
rare disease patient	TTN	stop gained	NM_001267550.2:c.10819G>T	NP_001254479.2:p.Glu3607Ter	PVS1_VS, PM2_P	9	LP	Shared
rare disease family	TTN	stop gained	NM_001267550.2:c.10819G>T	NP_001254479.2:p.Glu3607Ter	PVS1_VS, PM2_P	9	LP	Shared
rare disease patient	TTN	stop gained	NM_001267550.2:c.10819G>T	NP_001254479.2:p.Glu3607Ter	PVS1_VS, PM2_P	9	LP	Shared
rare disease family	TTN	stop gained	NM_001267550.2:c.10819G>T	NP_001254479.2:p.Glu3607Ter	PVS1_VS, PM2_P	9	LP	Shared
KoGES	TTN	splice acceptor variant	NM_001267550.2:c.14372-2A>G	NP_001254479.2:p.?	PVS1_VS, PM2_P	9	LP
rare disease family	TTN	splice acceptor variant	NM_001267550.2:c.14372-2A>G	NP_001254479.2:p.?	PVS1_VS, PM2_P	9	LP	Unknown
rare disease patient	TTN	stop gained	NM_001267550.2:c.19744C>T	NP_001254479.2:p.Arg6582Ter	PVS1_VS, PM2_P	9	LP	De novo
KoGES	TTN	frameshift variant	NM_001267550.2:c.22602dup	NP_001254479.2:p.Glu7535Ter	PVS1_VS, PM2_P	9	LP
KoGES	TTN	frameshift variant	NM_001267550.2:c.24023_24024insATCTGCCGAGT	NP_001254479.2:p.Gly8010AlafsTer37	PVS1_VS, PM2_P	9	LP
rare disease patient	TTN	stop gained	NM_001267550.2:c.32404C>T	NP_001254479.2:p.Gln10802Ter	PVS1_VS, PM2_P	9	LP	De novo
KoGES	TTN	stop gained	NM_001267550.2:c.32788G>T	NP_001254479.2:p.Glu10930Ter	PVS1_VS, PM2_P	9	LP
KoGES	TTN	splice donor variant	NM_001267550.2:c.33340+2T>C	NP_001254479.2:p.?	PVS1_VS, PM2_P	9	LP
KoGES	TTN	splice donor variant	NM_001267550.2:c.33340+2T>C	NP_001254479.2:p.?	PVS1_VS, PM2_P	9	LP
rare disease patient	TTN	splice donor variant	NM_001267550.2:c.34291+1G>C	-	PVS1_VS, PM2_P	9	LP	Unknown
KoGES	TTN	stop gained	NM_001267550.2:c.36019G>T	NP_001254479.2:p.Glu12007Ter	PVS1_VS, PM2_P	9	LP
KoGES	TTN	stop gained	NM_001267550.2:c.37972G>T	NP_001254479.2:p.Glu12658Ter	PVS1_VS, PM2_P	9	LP
KoGES	TTN	stop gained,splice region variant	NM_001267550.2:c.40222G>T	NP_001254479.2:p.Glu13408Ter	PVS1_VS, PM2_P	9	LP
rare disease patient	TTN	stop gained	NM_001267550.2:c.44272C>T	NP_001254479.2:p.Arg14758Ter	PVS1_VS, PM2_P	9	LP	De novo
rare disease patient	TTN	splice acceptor variant	NM_001267550.2:c.44282-2A>C	-	PVS1_VS, PM2_P	9	LP	De novo
KoGES	TTN	stop gained	NM_001267550.2:c.4880G>A	NP_001254479.2:p.Trp1627Ter	PVS1_VS, PM2_P	9	LP
rare disease patient	TTN	stop gained	NM_001267550.2:c.50083C>T	NP_001254479.2:p.Arg16695Ter	PVS1_VS, PM2_P	9	LP	De novo
KoGES	TTN	stop gained	NM_001267550.2:c.52169G>A	NP_001254479.2:p.Trp17390Ter	PVS1_VS, PM2_P	9	LP
KoGES	TTN	stop gained	NM_001267550.2:c.52903C>T	NP_001254479.2:p.Arg17635Ter	PVS1_VS, PM2_P	9	LP
rare disease family	TTN	stop gained	NM_001267550.2:c.5601C>A	NP_001254479.2:p.Tyr1867Ter	PVS1_VS, PM2_P	9	LP	Unknown
rare disease patient	TTN	stop gained	NM_001267550.2:c.60931C>T	NP_001254479.2:p.Arg20311Ter	PVS1_VS, PM2_P	9	LP	De novo
rare disease patient	TTN	stop gained	NM_001267550.2:c.61529G>A	NP_001254479.2:p.Trp20510Ter	PVS1_VS, PM2_P	9	LP	De novo
rare disease patient	TTN	frameshift variant	NM_001267550.2:c.70293_70294del	NP_001254479.2:p.Arg23431SerfsTer45	PVS1_VS, PM2_P	9	LP	Unknown
KoGES	TTN	splice donor variant	NM_001267550.2:c.7057+1G>A	NP_001254479.2:p.?	PVS1_VS, PM2_P	9	LP
KoGES	TTN	frameshift variant	NM_001267550.2:c.73874dup	NP_001254479.2:p.Leu24625PhefsTer8	PVS1_VS, PM2_P	9	LP
rare disease patient	TTN	stop gained	NM_001267550.2:c.75328C>T	NP_001254479.2:p.Arg25110Ter	PVS1_VS, PM2_P	9	LP
rare disease family	TTN	frameshift variant	NM_001267550.2:c.85008_85011del	NP_001254479.2:p.Glu28338HisfsTer9	PVS1_VS, PM2_P	9	LP	Unknown
rare disease patient	TTN	frameshift variant	NM_001267550.2:c.92812dup	NP_001254479.2:p.Arg30938LysfsTer15	PVS1_VS, PM2_P	9	LP	De novo
rare disease patient	TTN	stop gained&splice region variant	NM_001267550.2:c.9469C>T	NP_001254479.2:p.Gln3157Ter	PVS1_VS, PM2_P	9	LP	Shared
rare disease family	TTN	stop gained&splice region variant	NM_001267550.2:c.9469C>T	NP_001254479.2:p.Gln3157Ter	PVS1_VS, PM2_P	9	LP	Shared
rare disease patient	TTN	frameshift variant	NM_001267550.2:c.95441del	NP_001254479.2:p.Pro31814LeufsTer30	PVS1_VS, PM2_P	9	LP	De novo
